# Supplementary material for: Highly Durable, Stretchable Multielectrode Array for Electro-mechanical Co-stimulation of Cells
Source: Biomater Res. 2024 Jun 30;28:0030. doi: 10.34133/bmr.0030 (PMC11214829; doi:10.34133/bmr.0030)
Supplement: Supplementary 1 — Figs. S1 to S23 Movies S1 to S15 [file bmr.0030.f1.zip]

Archive with 16 entries (16 files):
- biomaterials research_revised SI with clean version.docx
- Supplementary Video S10.mp4
- Supplementary Video S11.mp4
- Supplementary Video S12.mp4
- Supplementary Video S8.mp4
- Supplementary Video S9.mp4
- Supplementary Videos S1.mp4
- Supplementary Videos S13.mp4
- Supplementary Videos S14.mp4
- Supplementary Videos S15.mp4
- Supplementary Videos S2.mp4
- Supplementary Videos S3.mp4
- Supplementary Videos S4.mp4
- Supplementary Videos S5.mp4
- Supplementary Videos S6.mp4
- Supplementary Videos S7.mp4
